# Supplementary material for: Epidemiological and molecular forensics of cholera recurrence in Haiti
Source: Sci Rep. 2019 Feb 4;9:1164. doi: 10.1038/s41598-018-37706-0 (PMC6361935; doi:10.1038/s41598-018-37706-0)
Supplement: Supplementary file 2 — Supplementary Dataset [file 41598_2018_37706_MOESM2_ESM.xlsx]

## Sheet: Rainfall-cases_time series
Date	Daily_rainfall (mm)	Temperature (°C)	Cholera_cases
2013-11-01	9.34989	23.9909	251
2013-11-02	8.49446	23.8247	240
2013-11-03	28.1701	22.5535	209
2013-11-04	13.3697	23.4899	233
2013-11-05	19.887	23.2741	245
2013-11-06	1.43363	22.7616	238
2013-11-07	1.37594	23.7003	242
2013-11-08	1.59717	23.0662	306
2013-11-09	2.06186	23.5038	245
2013-11-10	0.20491	23.0639	268
2013-11-11	1.02266	23.5223	278
2013-11-12	0.504291	23.7386	299
2013-11-13	0.034299	23.0638	259
2013-11-14	0	22.5644	285
2013-11-15	0.324417	23.4845	233
2013-11-16	0.0622927	23.0031	239
2013-11-17	1.22033	23.1968	211
2013-11-18	0.572968	23.2469	207
2013-11-19	0.402934	23.0625	218
2013-11-20	0.295623	22.142	189
2013-11-21	0.98539	22.9309	202
2013-11-22	1.12441	22.8193	236
2013-11-23	0.742596	22.7978	189
2013-11-24	0.566298	22.1744	191
2013-11-25	0.683007	22.0198	210
2013-11-26	0.583568	22.8481	188
2013-11-27	0.383349	23.5643	196
2013-11-28	0.285838	22.9842	181
2013-11-29	0.103339	22.3647	198
2013-11-30	0.238933	22.305	177
2013-12-01	0.305834	21.9111	155
2013-12-02	0.171341	22.442	169
2013-12-03	0.588833	22.1087	165
2013-12-04	1.0352	22.6777	149
2013-12-05	0.717845	22.6183	136
2013-12-06	0.305263	22.9278	132
2013-12-07	0.155188	22.3914	130
2013-12-08	0.434542	23.0189	97
2013-12-09	0.754765	22.7321	129
2013-12-10	0.36384	23.1984	103
2013-12-11	0.396295	23.2359	84
2013-12-12	0.421966	21.7631	74
2013-12-13	0.224577	23.022	105
2013-12-14	0.520329	22.0172	87
2013-12-15	0	22.8844	73
2013-12-16	0.529637	22.7748	85
2013-12-17	0.132503	22.0442	76
2013-12-18	0.846313	22.4602	69
2013-12-19	0.603078	22.7142	76
2013-12-20	0.519248	22.9346	99
2013-12-21	0.551292	22.399	80
2013-12-22	0.188925	21.3038	69
2013-12-23	0.178772	22.6634	72
2013-12-24	0.902522	21.972	63
2013-12-25	0.865736	21.7248	54
2013-12-26	0.621834	22.8522	78
2013-12-27	0.115839	21.4555	81
2013-12-28	0.101131	22.5106	73
2013-12-29	0.665574	22.6624	50
2013-12-30	0.317048	21.5313	52
2013-12-31	0.0279111	22.3646	56
2014-01-01	0.883921	21.3467	61
2014-01-02	0.433882	21.3227	80
2014-01-03	0.363248	23.0012	84
2014-01-04	0.497881	22.1971	71
2014-01-05	0.67912	21.4212	39
2014-01-06	0.255807	21.7499	73
2014-01-07	0.126714	22.5866	64
2014-01-08	0.335797	22.4098	57
2014-01-09	0.486201	22.6359	50
2014-01-10	0.434644	21.6805	52
2014-01-11	0.613352	21.1983	32
2014-01-12	0.524381	21.59	37
2014-01-13	0.51486	22.0793	55
2014-01-14	0.253997	22.3928	53
2014-01-15	0.721554	21.0556	40
2014-01-16	1.35788	22.6375	45
2014-01-17	1.49426	21.8523	29
2014-01-18	0.629285	21.4367	39
2014-01-19	0.786194	21.8026	45
2014-01-20	2.24317	21.8022	53
2014-01-21	0.266573	21.4154	44
2014-01-22	0.335719	22.4005	46
2014-01-23	0.467795	22.0256	43
2014-01-24	0.45736	21.3527	48
2014-01-25	0.297791	21.5873	53
2014-01-26	0.603869	21.8596	69
2014-01-27	0.782092	21.9326	46
2014-01-28	0.680472	21.3099	41
2014-01-29	0.506447	22.8186	47
2014-01-30	0.469629	21.5291	52
2014-01-31	0.0520017	21.8074	48
2014-02-01	1.001	22.5847	43
2014-02-02	2.80239	22.2498	49
2014-02-03	2.64621	22.3056	50
2014-02-04	1.77964	22.1981	47
2014-02-05	0.584366	21.1436	61
2014-02-06	2.05709	22.0551	49
2014-02-07	1.14237	22.0901	39
2014-02-08	1.03158	22.4836	54
2014-02-09	0.724313	21.9698	38
2014-02-10	0.797536	22.4634	71
2014-02-11	1.48269	20.9735	53
2014-02-12	2.2979	22.9547	36
2014-02-13	0.971226	21.8686	46
2014-02-14	0.902925	22.7808	44
2014-02-15	0.457437	21.316	58
2014-02-16	0.91548	23.1635	48
2014-02-17	0.431058	21.2635	59
2014-02-18	0.150474	20.9016	32
2014-02-19	4.73669	23.1051	48
2014-02-20	6.54598	22.0437	47
2014-02-21	0.502512	22.6348	36
2014-02-22	1.67825	22.6475	51
2014-02-23	0.318963	22.0353	36
2014-02-24	1.00711	21.8864	45
2014-02-25	0.298308	22.6323	31
2014-02-26	0.538487	21.7358	27
2014-02-27	0.350912	23.8739	32
2014-02-28	0.935143	22.2554	38
2014-03-01	0.26943	21.934	27
2014-03-02	0	21.5444	24
2014-03-03	0.457159	22.5536	42
2014-03-04	1.31038	22.547	18
2014-03-05	0.207386	22.6529	31
2014-03-06	0.894797	23.0522	25
2014-03-07	0.42621	22.4878	29
2014-03-08	2.33822	22.6884	20
2014-03-09	0.170488	21.999	20
2014-03-10	0.223031	22.9014	37
2014-03-11	0.535966	22.4096	36
2014-03-12	0.265696	22.912	15
2014-03-13	1.66315	23.126	29
2014-03-14	1.14535	22.6275	29
2014-03-15	0.839902	22.5662	31
2014-03-16	0.34771	22.5665	25
2014-03-17	0.416786	22.19	41
2014-03-18	0.55871	23.3981	28
2014-03-19	0.486316	23.9407	32
2014-03-20	0.161869	23.458	24
2014-03-21	0.255223	23.266	40
2014-03-22	1.20125	22.4427	19
2014-03-23	0.585178	23.2777	30
2014-03-24	0.73345	23.404	28
2014-03-25	0.524014	23.726	19
2014-03-26	1.24828	23.2959	28
2014-03-27	0.671926	22.9465	34
2014-03-28	1.2946	22.1019	37
2014-03-29	0.478886	22.4922	26
2014-03-30	4.2827	21.8894	23
2014-03-31	13.3015	23.2344	34
2014-04-01	14.3775	23.2652	33
2014-04-02	6.4685	22.9901	32
2014-04-03	5.12189	23.3189	27
2014-04-04	2.0458	22.8416	37
2014-04-05	4.58867	23.8696	23
2014-04-06	1.48986	23.1835	27
2014-04-07	1.08663	23.4855	35
2014-04-08	1.24081	22.9043	20
2014-04-09	5.86256	23.1879	32
2014-04-10	12.2822	23.5757	17
2014-04-11	4.88313	23.5269	24
2014-04-12	0.153984	23.8379	38
2014-04-13	2.18967	23.2925	27
2014-04-14	0.767357	22.7584	29
2014-04-15	1.84293	23.3824	33
2014-04-16	1.2949	23.1298	31
2014-04-17	2.74121	23.0429	32
2014-04-18	2.63539	23.7609	25
2014-04-19	2.95949	24.0291	23
2014-04-20	2.62078	24.1848	28
2014-04-21	2.93182	24.3184	25
2014-04-22	3.73385	23.7097	35
2014-04-23	1.34463	23.9248	39
2014-04-24	8.09546	23.5243	37
2014-04-25	3.23201	23.4026	33
2014-04-26	1.32703	23.1133	27
2014-04-27	4.72013	23.7118	21
2014-04-28	2.52072	24.2175	24
2014-04-29	4.57572	23.7969	23
2014-04-30	4.2855	23.3137	28
2014-05-01	1.72496	24.254	26
2014-05-02	1.08922	24.0427	29
2014-05-03	0.0926714	23.9223	27
2014-05-04	1.48997	24.0115	32
2014-05-05	1.75061	24.3183	16
2014-05-06	6.64804	23.6301	22
2014-05-07	2.69203	23.9902	21
2014-05-08	7.27085	23.6657	23
2014-05-09	6.52249	23.3668	27
2014-05-10	2.85595	23.874	22
2014-05-11	0.761195	23.758	21
2014-05-12	18.4688	23.9309	26
2014-05-13	6.80463	24.1361	31
2014-05-14	4.72232	24.1687	36
2014-05-15	1.33089	23.9925	26
2014-05-16	3.31173	23.9929	30
2014-05-17	7.50095	24.2495	31
2014-05-18	11.5133	24.0672	31
2014-05-19	9.063	24.7195	33
2014-05-20	15.4548	24.2115	31
2014-05-21	17.4122	24.3023	33
2014-05-22	15.8522	23.95	30
2014-05-23	10.7391	24.477	26
2014-05-24	1.95006	24.6597	25
2014-05-25	0.417364	24.4418	35
2014-05-26	0.0513519	24.2902	39
2014-05-27	2.24133	24.2311	22
2014-05-28	5.86363	24.5294	37
2014-05-29	9.51667	24.6555	33
2014-05-30	25.2075	24.0998	30
2014-05-31	3.4223	24.7087	33
2014-06-01	1.13205	24.7162	23
2014-06-02	3.39598	24.6544	43
2014-06-03	4.24289	24.6125	48
2014-06-04	4.95642	25.0413	28
2014-06-05	3.17948	24.8194	29
2014-06-06	2.82221	24.4414	22
2014-06-07	2.31481	25.2494	29
2014-06-08	4.66169	24.5022	25
2014-06-09	4.0755	24.6965	36
2014-06-10	0.484956	24.9544	33
2014-06-11	3.75024	24.7196	24
2014-06-12	1.15686	25.2671	31
2014-06-13	0.743381	24.6923	24
2014-06-14	4.66062	24.7466	33
2014-06-15	4.13057	25.1883	25
2014-06-16	13.2107	25.1107	23
2014-06-17	0.37828	24.9934	34
2014-06-18	0.625809	24.731	39
2014-06-19	2.07085	25.0508	29
2014-06-20	1.01443	24.9831	31
2014-06-21	2.76552	24.9075	26
2014-06-22	2.10737	25.1089	24
2014-06-23	5.79517	24.985	37
2014-06-24	12.1794	24.7762	41
2014-06-25	3.54714	24.7711	30
2014-06-26	2.93348	24.8444	37
2014-06-27	11.8882	25.0377	67
2014-06-28	5.41279	25.3579	41
2014-06-29	1.07622	24.9587	48
2014-06-30	4.7407	25.2462	42
2014-07-01	18.3151	24.729	34
2014-07-02	3.83976	25.3067	37
2014-07-03	2.817	25.0648	31
2014-07-04	2.11583	25.1295	35
2014-07-05	0.402096	24.9171	51
2014-07-06	0.718316	25.3113	57
2014-07-07	0.00503649	25.5326	55
2014-07-08	2.194	25.4369	49
2014-07-09	3.08826	25.2028	42
2014-07-10	2.57739	25.1347	35
2014-07-11	8.73631	25.058	38
2014-07-12	6.7267	25.061	41
2014-07-13	0.339241	24.9026	33
2014-07-14	1.35221	24.8261	41
2014-07-15	2.59242	25.0728	37
2014-07-16	0.297329	25.3217	32
2014-07-17	0.408143	25.1302	27
2014-07-18	4.90967	25.2391	32
2014-07-19	5.99202	24.995	32
2014-07-20	4.75847	25.1269	29
2014-07-21	1.0029	25.2156	37
2014-07-22	4.37456	25.0804	33
2014-07-23	0.480551	25.1818	33
2014-07-24	2.08974	25.1576	28
2014-07-25	14.4192	25.5162	31
2014-07-26	0.351387	25.4758	37
2014-07-27	0.848466	25.4389	32
2014-07-28	1.18966	25.223	37
2014-07-29	7.37192	25.2095	32
2014-07-30	9.1364	25.1865	31
2014-07-31	5.53681	25.2529	39
2014-08-01	8.40281	25.0723	25
2014-08-02	1.23745	25.0698	22
2014-08-03	8.35251	25.208	34
2014-08-04	0.274919	25.3246	33
2014-08-05	2.36811	25.2184	36
2014-08-06	24.2218	25.4344	25
2014-08-07	9.00774	25.4423	33
2014-08-08	1.19539	25.5228	18
2014-08-09	16.5795	25.0695	20
2014-08-10	5.05858	25.2913	23
2014-08-11	2.9553	25.069	26
2014-08-12	8.24358	25.2989	34
2014-08-13	1.97092	25.4633	28
2014-08-14	3.5391	25.5816	22
2014-08-15	2.04759	25.7967	32
2014-08-16	1.88698	25.3175	49
2014-08-17	1.08462	25.6928	36
2014-08-18	9.38125	25.7166	48
2014-08-19	7.02617	25.3833	43
2014-08-20	14.6716	25.3715	34
2014-08-21	2.59027	25.7189	36
2014-08-22	0.860762	25.405	43
2014-08-23	7.14913	25.0289	25
2014-08-24	2.04602	25.8278	33
2014-08-25	7.0073	25.3463	38
2014-08-26	2.47285	25.4339	38
2014-08-27	0.985857	25.2158	33
2014-08-28	0.755845	25.5259	23
2014-08-29	13.6628	25.1101	42
2014-08-30	0.822346	25.3112	42
2014-08-31	5.075	25.0816	51
2014-09-01	5.07309	24.8742	39
2014-09-02	2.48827	25.5169	23
2014-09-03	1.02287	24.8819	42
2014-09-04	11.661	25.0822	44
2014-09-05	8.43068	25.1313	47
2014-09-06	7.05239	25.1782	42
2014-09-07	8.70111	25.0411	49
2014-09-08	3.90397	24.8843	57
2014-09-09	6.14428	25.0558	54
2014-09-10	3.51066	25.2245	72
2014-09-11	8.88625	25.0362	57
2014-09-12	8.87492	25.2985	66
2014-09-13	0.317301	24.9413	53
2014-09-14	0.433445	25.3497	62
2014-09-15	11.0374	25.3607	71
2014-09-16	10.0912	24.9793	76
2014-09-17	3.21105	24.811	79
2014-09-18	5.62899	25.4158	76
2014-09-19	6.47618	24.6908	67
2014-09-20	19.8416	25.0971	80
2014-09-21	13.5505	25.1372	71
2014-09-22	2.11861	25.4826	109
2014-09-23	11.4286	24.9626	97
2014-09-24	19.6126	25.1294	88
2014-09-25	9.29478	25.1916	113
2014-09-26	11.4092	25.2321	97
2014-09-27	8.57183	24.7581	102
2014-09-28	9.42152	25.0777	86
2014-09-29	0.175182	25.1012	138
2014-09-30	0.223702	25.2291	81
2014-10-01	0.159074	24.7461	130
2014-10-02	3.20502	24.3271	134
2014-10-03	2.21057	24.9088	98
2014-10-04	0.279217	24.3629	113
2014-10-05	1.24754	24.6124	118
2014-10-06	0.38627	25.0527	127
2014-10-07	0.351219	24.7245	110
2014-10-08	0.234194	25.1787	119
2014-10-09	0.202148	25.0948	139
2014-10-10	11.2098	24.5389	129
2014-10-11	7.15177	24.1802	131
2014-10-12	6.49907	24.9495	169
2014-10-13	20.0103	24.4584	165
2014-10-14	5.35046	24.3039	173
2014-10-15	1.7013	25.0243	158
2014-10-16	0.43918	24.5075	218
2014-10-17	17.2788	24.6758	151
2014-10-18	20.4978	24.425	196
2014-10-19	9.29662	24.519	229
2014-10-20	4.26156	24.421	223
2014-10-21	0.686028	24.6323	288
2014-10-22	0.547482	24.9848	236
2014-10-23	0.209992	24.8015	223
2014-10-24	0.154575	24.5497	211
2014-10-25	0.755662	24.6226	221
2014-10-26	6.10441	24.4723	197
2014-10-27	5.93162	23.4307	211
2014-10-28	7.88574	24.375	206
2014-10-29	4.16292	24.3879	194
2014-10-30	2.24051	24.6871	215
2014-10-31	1.25625	23.9698	212
2014-11-01	4.68956	23.8108	236
2014-11-02	16.4687	23.7549	225
2014-11-03	11.8949	24.0323	256
2014-11-04	4.91153	23.2474	293
2014-11-05	4.06373	23.4328	327
2014-11-06	2.68166	23.6793	312
2014-11-07	1.82613	23.0622	306
2014-11-08	0.631947	23.7879	271
2014-11-09	28.1477	23.8126	189
2014-11-10	26.7022	23.9152	231
2014-11-11	31.7894	23.126	227
2014-11-12	3.26618	23.3307	257
2014-11-13	3.96019	23.2856	227
2014-11-14	1.9904	23.6241	263
2014-11-15	1.97156	23.991	248
2014-11-16	0.164496	23.746	266
2014-11-17	0.271508	24.0799	261
2014-11-18	0.349041	24.3483	266
2014-11-19	0.425631	22.9082	251
2014-11-20	0.504432	21.5012	253
2014-11-21	0.35896	24.4553	283
2014-11-22	0.58274	23.3772	243
2014-11-23	0.0220346	23.4369	245
2014-11-24	0.205919	24.2575	222
2014-11-25	0.00923356	23.6306	231
2014-11-26	0.29978	23.2599	219
2014-11-27	0.449686	24.0532	238
2014-11-28	0.796453	22.9181	193
2014-11-29	1.37984	22.7251	178
2014-11-30	2.23677	22.8745	186

## Sheet: Commune_characteristics
Commune_name	Long	Lat	Department	Zone	Pop_2014	Year	TOT_Cases	TOT_Culture_Pos	TOT_Culture_Neg	TOT_Genotyped-isolates	P1_Cases	P1_Culture_Pos	P1_Culture_Neg	P1_Genotyped-isolates	P2_Cases	P2_Culture_Pos	P2_Culture_Neg	P2_Genotyped-isolates	P3_Cases	P3_Culture_Pos	P3_Culture_Neg	P3_Genotyped-isolates
Port-au-Prince/Carrefour	-72.36	18.5338	Ouest	PaP	1475471	2014	5053	15	18	6	1069	0	5	0	278	0	2	0	3706	15	11	6
Gressier/Leogane/Grand-Goave	-72.6695	18.459	Ouest	South	367001	2014	794	20	15	5	287	19	14	4	44	1	1	1	463	0	0	0
Cite Soleil	-72.3277	18.5809	Ouest	PaP	260972	2014	1055	12	4	4	531	0	0	0	157	4	3	2	367	8	1	2
Delmas/Tabarre/Petion Ville/Kenscoff	-72.2897	18.5429	Ouest	PaP	944964	2014	3588	196	103	22	914	73	32	6	137	32	46	8	2537	91	25	8
Croix-des-Bouquets/Thomazeau	-72.2456	18.6033	Ouest	North	297908	2014	1273	41	100	4	178	29	24	3	31	1	50	0	1064	11	26	1
Ganthier/Fonds-Verrettes	-71.9857	18.4734	Ouest	North	110816	2014	85	0	0	0	76	0	0	0	9	0	0	0	0	0	0	0
Cabaret/Arcahaie	-72.5071	18.7977	Ouest	North	195479	2014	638	161	109	9	267	0	0	0	181	77	43	6	190	84	66	3
Anse-a-Galet/Pointe a Raquette	-72.8993	18.8341	Ouest	North	85730	2014	92	0	0	0	0	0	0	0	89	0	0	0	3	0	0	0
Jacmel	-72.536	18.2507	Sud-Est	South	184356	2014	243	79	28	2	202	64	19	2	29	0	1	0	12	15	8	0
Marigot	-72.3012	18.2754	Sud-Est	South	73545	2014	133	2	1	2	14	2	1	2	2	0	0	0	117	0	0	0
Cayes-Jacmel	-72.4091	18.2705	Sud-Est	South	39724	2014	4	0	0	0	2	0	0	0	2	0	0	0	0	0	0	0
La Vallee	-72.6807	18.2863	Sud-Est	South	35864	2014	21	0	0	0	7	0	0	0	0	0	0	0	14	0	0	0
Bainet	-72.7875	18.2134	Sud-Est	South	85413	2014	56	12	2	1	52	12	2	1	3	0	0	0	1	0	0	0
Cotes-de-Fer	-72.9405	18.2248	Sud-Est	South	48279	2014	24	0	0	0	7	0	0	0	0	0	0	0	17	0	0	0
Belle Anse	-72.0996	18.2704	Sud-Est	South	74776	2014	126	11	7	1	108	11	5	1	1	0	0	0	17	0	2	0
Grand Gosier	-71.9049	18.252	Sud-Est	South	16795	2014	0	0	0	0	0	0	0	0	0	0	0	0	0	0	0	0
Thiotte	-71.8437	18.2326	Sud-Est	South	34385	2014	35	3	1	2	27	3	1	2	0	0	0	0	8	0	0	0
Anse-a-Pitre	-71.7807	18.1553	Sud-Est	South	29680	2014	8	0	0	0	5	0	0	0	1	0	0	0	2	0	0	0
Cap Haitien/Quartier Morin/Plaine du Nord/Limonade	-72.203	19.7365	Nord	North	392004	2014	1188	30	108	5	366	9	12	0	317	5	55	3	505	16	41	2
Milot	-72.2181	19.6582	Nord	North	31497	2014	80	4	7	0	56	4	7	0	4	0	0	0	20	0	0	0
Grande Riviere du Nord	-72.1671	19.5615	Nord	North	40722	2014	69	0	0	0	8	0	0	0	12	0	0	0	49	0	0	0
Bahon	-72.1175	19.4575	Nord	North	22891	2014	9	0	0	0	6	0	0	0	0	0	0	0	3	0	0	0
St. Raphael	-72.195	19.4273	Nord	North	52923	2014	356	0	0	0	62	0	0	0	98	0	0	0	196	0	0	0
Dondon	-72.2599	19.5205	Nord	North	34069	2014	77	0	0	0	10	0	0	0	13	0	0	0	54	0	0	0
Ranquitte	-72.0641	19.4	Nord	North	27275	2014	21	0	0	0	18	0	0	0	1	0	0	0	2	0	0	0
Pignon	-72.1075	19.3334	Nord	North	42593	2014	175	0	0	0	67	0	0	0	21	0	0	0	87	0	0	0
La Victoire	-72.0272	19.3517	Nord	North	10378	2014	108	0	0	0	62	0	0	0	1	0	0	0	45	0	0	0
Borgne	-72.5739	19.8024	Nord	North	65886	2014	260	1	0	1	158	0	0	0	28	0	0	0	74	1	0	1
Port Margot	-72.4441	19.753	Nord	North	49107	2014	73	5	1	2	48	0	0	0	5	5	1	2	20	0	0	0
Limbe/Bas Limbe/Acul du Nord	-72.3873	19.6912	Nord	North	159601	2014	431	10	7	0	213	10	7	0	67	0	0	0	151	0	0	0
Plaisance	-72.4779	19.5962	Nord	North	68506	2014	344	3	1	0	96	3	1	0	214	0	0	0	34	0	0	0
Pilate	-72.546	19.6811	Nord	North	53214	2014	339	0	0	0	98	0	0	0	41	0	0	0	200	0	0	0
Fort Liberte	-71.8393	19.6422	Nord-Est	North	33901	2014	48	0	0	0	7	0	0	0	0	0	0	0	41	0	0	0
Ferrier	-71.774	19.6337	Nord-Est	North	14416	2014	0	0	0	0	0	0	0	0	0	0	0	0	0	0	0	0
Perches	-71.9305	19.5268	Nord-Est	North	11377	2014	2	0	0	0	2	0	0	0	0	0	0	0	0	0	0	0
Ouanaminthe	-71.7326	19.5432	Nord-Est	North	104487	2014	486	1	2	1	144	1	0	1	42	0	2	0	300	0	0	0
Capotille	-71.7087	19.4603	Nord-Est	North	19082	2014	33	0	0	0	32	0	0	0	1	0	0	0	0	0	0	0
Mont Organise	-71.7865	19.3803	Nord-Est	North	20649	2014	55	0	0	0	46	0	0	0	4	0	0	0	5	0	0	0
Trou du Nord	-71.9924	19.5786	Nord-Est	North	48174	2014	16	5	0	1	16	3	0	0	0	2	0	1	0	0	0	0
Sainte Suzanne	-72.0663	19.5177	Nord-Est	North	27597	2014	14	0	0	0	6	0	0	0	8	0	0	0	0	0	0	0
Terrier Rouge	-71.9379	19.6226	Nord-Est	North	29855	2014	2	0	0	0	2	0	0	0	0	0	0	0	0	0	0	0
Caracol	-72.0189	19.6712	Nord-Est	North	7595	2014	0	0	0	0	0	0	0	0	0	0	0	0	0	0	0	0
Valliere	-71.9625	19.4394	Nord-Est	North	23172	2014	1	0	0	0	1	0	0	0	0	0	0	0	0	0	0	0
Carice	-71.8084	19.3429	Nord-Est	North	13404	2014	22	0	0	0	8	0	0	0	11	0	0	0	3	0	0	0
Mombin Crochu	-71.9003	19.3399	Nord-Est	North	34163	2014	121	1	0	1	26	1	0	1	21	0	0	0	74	0	0	0
Gonaives	-72.6803	19.456	Artibonite	North	350812	2014	1788	124	116	39	723	17	21	8	742	98	82	29	323	9	13	2
Ennery	-72.4764	19.4773	Artibonite	North	50428	2014	527	5	2	5	151	1	1	1	334	4	0	4	42	0	1	0
L'Estere	-72.6002	19.3309	Artibonite	North	44461	2014	118	18	5	1	25	0	0	0	12	0	0	0	81	18	5	1
Gros Morne	-72.6895	19.681	Artibonite	North	153283	2014	539	1	1	1	252	0	0	0	166	1	1	1	121	0	0	0
Terre Neuve	-72.789	19.621	Artibonite	North	30769	2014	40	2	1	2	22	2	1	2	17	0	0	0	1	0	0	0
Anse Rouge	-72.9529	19.6153	Artibonite	North	42724	2014	65	1	0	0	29	0	0	0	6	0	0	0	30	1	0	0
Saint-Marc	-72.6923	19.0973	Artibonite	North	262517	2014	767	99	169	8	273	31	43	3	255	21	96	3	239	47	30	2
Verrettes	-72.5128	19.0816	Artibonite	North	142572	2014	583	0	0	0	224	0	0	0	159	0	0	0	200	0	0	0
La Chapelle	-72.3327	18.9255	Artibonite	North	31065	2014	63	0	0	0	9	0	0	0	40	0	0	0	14	0	0	0
Dessalines-Marchandes	-72.5056	19.224	Artibonite	North	179089	2014	250	1	11	0	153	1	11	0	27	0	0	0	70	0	0	0
Petite Riviere de l'Artibonite	-72.4612	19.1161	Artibonite	North	168099	2014	643	8	2	3	248	0	0	0	140	4	1	1	255	4	1	2
Grande Saline	-72.731	19.2516	Artibonite	North	22877	2014	47	0	0	0	27	0	0	0	6	0	0	0	14	0	0	0
Desdunes	-72.6436	19.2912	Artibonite	North	36454	2014	64	0	3	0	17	0	3	0	15	0	0	0	32	0	0	0
Saint-Michel	-72.3391	19.356	Artibonite	North	148183	2014	1053	6	6	6	166	0	5	0	530	6	1	6	357	0	0	0
Marmelade	-72.3765	19.5238	Artibonite	North	37468	2014	187	6	10	4	24	1	0	0	59	2	3	2	104	3	7	2
Hinche	-72.0029	19.1501	Centre	North	118997	2014	1090	28	56	4	257	0	0	0	400	1	37	1	433	27	19	3
Maissade	-72.1611	19.1853	Centre	North	58030	2014	86	6	4	2	22	0	0	0	30	3	4	1	34	3	0	1
Thomonde	-71.991	19.0035	Centre	North	60923	2014	104	0	0	0	50	0	0	0	12	0	0	0	42	0	0	0
Cerca Carvajal	-71.9447	19.2609	Centre	North	22894	2014	123	0	0	0	35	0	0	0	0	0	0	0	88	0	0	0
Mirebalais	-72.0836	18.8004	Centre	North	96243	2014	1480	20	48	9	622	7	1	6	440	9	45	2	418	4	2	1
Saut-d'Eau	-72.2273	18.8259	Centre	North	38465	2014	24	0	0	0	12	0	0	0	2	0	0	0	10	0	0	0
Boucan Carre	-72.1639	18.9547	Centre	North	55161	2014	157	0	0	0	66	0	0	0	54	0	0	0	37	0	0	0
Lascahobas	-71.9496	18.8636	Centre	North	45163	2014	1219	6	100	3	650	3	3	2	456	3	87	1	113	0	10	0
Belladeres	-71.8044	18.8593	Centre	North	85272	2014	177	17	2	3	156	17	2	3	3	0	0	0	18	0	0	0
Savanette	-71.8447	18.749	Centre	North	35640	2014	45	1	3	1	43	1	2	1	2	0	1	0	0	0	0	0
Cerca La Source	-71.736	19.1791	Centre	North	55658	2014	360	10	0	5	56	4	0	3	101	0	0	0	203	6	0	2
Thomassique	-71.8383	19.0815	Centre	North	62246	2014	300	0	0	0	58	0	0	0	70	0	0	0	172	0	0	0
Les Cayes/Torbeck/Chantal	-73.7711	18.213	Sud	South	257849	2014	573	24	11	5	407	0	0	0	93	5	2	4	73	19	9	1
Camp Perrin	-73.858	18.3328	Sud	South	44346	2014	46	0	0	0	38	0	0	0	7	0	0	0	1	0	0	0
Maniche	-73.7554	18.3623	Sud	South	23564	2014	0	0	0	0	0	0	0	0	0	0	0	0	0	0	0	0
Ile a Vache	-73.6467	18.082	Sud	South	15161	2014	4	0	0	0	2	0	0	0	0	0	0	0	2	0	0	0
Port-Salut/Arniquet/Roche a Bateau/Saint Jean du Sud	-73.8796	18.1045	Sud	South	90812	2014	72	0	2	0	9	0	0	0	11	0	2	0	52	0	0	0
Aquin	-73.3048	18.2989	Sud	South	102604	2014	94	0	0	0	22	0	0	0	0	0	0	0	72	0	0	0
Cavaillon/Saint Louis du Sud	-73.5845	18.2984	Sud	South	111854	2014	33	0	0	0	23	0	0	0	2	0	0	0	8	0	0	0
Coteaux	-73.972	18.2174	Sud	South	20973	2014	56	0	0	0	26	0	0	0	30	0	0	0	0	0	0	0
Port-a-Piment	-74.0847	18.2692	Sud	South	18629	2014	69	0	0	0	60	0	0	0	3	0	0	0	6	0	0	0
Chardonnieres	-74.1134	18.3113	Sud	South	24850	2014	5	0	0	0	5	0	0	0	0	0	0	0	0	0	0	0
Les Anglais	-74.2073	18.3161	Sud	South	29429	2014	93	0	0	0	9	0	0	0	1	0	0	0	83	0	0	0
Tiburon	-74.345	18.3295	Sud	South	22919	2014	6	0	0	0	5	0	0	0	1	0	0	0	0	0	0	0
Jeremie	-74.1295	18.6171	Grand'Anse	South	132239	2014	707	2	0	2	565	0	0	0	37	0	0	0	105	2	0	2
Abricots	-74.3059	18.6262	Grand'Anse	South	37092	2014	136	0	0	0	132	0	0	0	4	0	0	0	0	0	0	0
Bonbon	-74.237	18.6425	Grand'Anse	South	8478	2014	11	0	0	0	0	0	0	0	0	0	0	0	11	0	0	0
Moron	-74.2737	18.5193	Grand'Anse	South	30675	2014	110	0	0	0	97	0	0	0	0	0	0	0	13	0	0	0
Chambellan	-74.3335	18.5245	Grand'Anse	South	26049	2014	36	0	0	0	31	0	0	0	1	0	0	0	4	0	0	0
Anse-d'Hainault	-74.4241	18.4784	Grand'Anse	South	35838	2014	249	2	3	0	134	0	0	0	18	0	0	0	97	2	3	0
Dame-Marie	-74.4027	18.5563	Grand'Anse	South	38147	2014	119	0	0	0	119	0	0	0	0	0	0	0	0	0	0	0
Les Irois	-74.4123	18.3994	Grand'Anse	South	23012	2014	83	0	0	0	12	0	0	0	0	0	0	0	71	0	0	0
Corail	-73.9131	18.5483	Grand'Anse	South	19263	2014	4	0	0	0	1	0	0	0	0	0	0	0	3	0	0	0
Roseaux	-74.0405	18.5411	Grand'Anse	South	35203	2014	108	0	0	0	89	0	0	0	2	0	0	0	17	0	0	0
Beaumont	-73.9765	18.4785	Grand'Anse	South	31091	2014	20	0	0	0	18	0	0	0	2	0	0	0	0	0	0	0
Pestel	-73.8145	18.492	Grand'Anse	South	43968	2014	55	0	0	0	39	0	0	0	10	0	0	0	6	0	0	0
Port de Paix	-72.828	19.935	Nord-Ouest	North	200819	2014	493	20	33	5	266	13	16	4	37	3	12	1	190	4	5	0
La Tortue	-72.7814	20.0454	Nord-Ouest	North	38267	2014	67	3	3	0	52	0	0	0	2	0	0	0	13	3	3	0
Bassin Bleu	-72.8659	19.768	Nord-Ouest	North	62464	2014	65	0	0	0	61	0	0	0	4	0	0	0	0	0	0	0
Chansolme	-72.8229	19.8625	Nord-Ouest	North	29891	2014	23	0	2	0	17	0	0	0	1	0	1	0	5	0	1	0
Saint Louis du Nord	-72.7117	19.9163	Nord-Ouest	North	114550	2014	73	0	0	0	68	0	0	0	3	0	0	0	2	0	0	0
Anse a Foleur	-72.6196	19.8618	Nord-Ouest	North	29749	2014	93	1	1	0	20	0	0	0	27	0	0	0	46	1	1	0
Mole Saint Nicolas	-73.3189	19.8006	Nord-Ouest	North	33339	2014	15	0	0	0	15	0	0	0	0	0	0	0	0	0	0	0
Baie de Henne	-73.1915	19.7522	Nord-Ouest	North	26861	2014	2	0	0	0	0	0	0	0	2	0	0	0	0	0	0	0
Bombardopolis	-73.358	19.7016	Nord-Ouest	North	35471	2014	1	0	0	0	0	0	0	0	1	0	0	0	0	0	0	0
Jean Rabel	-73.1686	19.8327	Nord-Ouest	North	146120	2014	46	17	4	0	43	0	0	0	0	0	0	0	3	17	4	0
Miragoane/Petit-Goave	-72.9226	18.4109	Nippes	South	231849	2014	247	2	0	1	86	1	0	1	2	1	0	0	159	0	0	0
Petite Riviere de Nippes	-73.2132	18.4608	Nippes	South	28112	2014	0	0	0	0	0	0	0	0	0	0	0	0	0	0	0	0
Fonds-des-Negres	-73.2711	18.3752	Nippes	South	32896	2014	64	0	0	0	44	0	0	0	1	0	0	0	19	0	0	0
Paillant	-73.1607	18.4211	Nippes	South	17064	2014	2	0	0	0	0	0	0	0	0	0	0	0	2	0	0	0
Anse-a-Veau	-73.3349	18.4788	Nippes	South	34077	2014	1	0	1	0	0	0	0	0	0	0	0	0	1	0	1	0
Petit Trou de Nippes	-73.4976	18.4853	Nippes	South	29526	2014	0	0	0	0	0	0	0	0	0	0	0	0	0	0	0	0
L'Asile	-73.4237	18.3821	Nippes	South	40437	2014	18	0	0	0	7	0	0	0	0	0	0	0	11	0	0	0
Arnaud	-73.3813	18.4519	Nippes	South	20398	2014	19	0	0	0	12	0	0	0	5	0	0	0	2	0	0	0
Plaisance du Sud	-73.5624	18.4265	Nippes	South	26824	2014	10	0	0	0	6	0	0	0	1	0	0	0	3	0	0	0
Baraderes	-73.6836	18.4678	Nippes	South	40607	2014	28	0	0	0	11	0	0	0	6	0	0	0	11	0	0	0
Grand Boucan	-73.6717	18.5639	Nippes	South	5725	2014	0	0	0	0	0	0	0	0	0	0	0	0	0	0	0	0

## Sheet: MLVA_results
Sample_ID	Date	Commune	Department	VC1	VC4	VC5	VC9	LAV6	VCMS12	Genotype
21615	2013-12-17	Gressier/Leogane/Grand-Goave	Ouest	179	220	188	160	181	272	1
26605	2014-10-20	Port-au-Prince/Carrefour	Ouest	179	220	188	160	187	272	2
20764	2013-11-08	Lascahobas	Centre	179	226	188	160	175	272	3
20934	2013-11-15	Mombin Crochu	Nord-Est	179	226	188	160	175	272	3
20935	2013-11-15	Ouanaminthe	Nord-Est	179	226	188	160	175	272	3
21479	2013-12-10	Cerca La Source	Centre	179	226	188	160	175	272	3
21480	2013-12-10	Cerca La Source	Centre	179	226	188	160	175	272	3
21481	2013-12-10	Cerca La Source	Centre	179	226	188	160	175	272	3
21487	2013-12-10	Belladeres	Centre	179	226	188	160	175	272	3
20656	2013-11-04	Jacmel	Sud-Est	179	226	188	160	181	272	4
20672	2013-11-05	Saint-Marc	Artibonite	179	226	188	160	181	272	4
20761	2013-11-08	Savanette	Centre	179	226	188	160	181	272	4
20930	2013-11-15	Mirebalais	Centre	179	226	188	160	181	272	4
20932	2013-11-15	Mirebalais	Centre	179	226	188	160	181	272	4
20959	2013-11-19	Saint-Marc	Artibonite	179	226	188	160	181	272	4
21372	2013-12-05	Thiotte	Sud-Est	179	226	188	160	181	272	4
21380	2013-12-05	Saint-Marc	Artibonite	179	226	188	160	181	272	4
21427	2013-12-09	Gonaives	Artibonite	179	226	188	160	181	272	4
21476	2013-12-10	Mirebalais	Centre	179	226	188	160	181	272	4
21477	2013-12-10	Mirebalais	Centre	179	226	188	160	181	272	4
21478	2013-12-10	Mirebalais	Centre	179	226	188	160	181	272	4
21484	2013-12-10	Belladeres	Centre	179	226	188	160	181	272	4
21495	2013-12-10	Belladeres	Centre	179	226	188	160	181	272	4
21557	2013-12-12	Gonaives	Artibonite	179	226	188	160	181	272	4
21696	2013-12-20	Gonaives	Artibonite	179	226	188	160	181	272	4
21842	2014-01-09	Gonaives	Artibonite	179	226	188	160	181	272	4
21935	2014-01-16	Gonaives	Artibonite	179	226	188	160	181	272	4
21970	2014-01-16	Ennery	Artibonite	179	226	188	160	181	272	4
22149	2014-01-30	Gonaives	Artibonite	179	226	188	160	181	272	4
22153	2014-01-30	Gonaives	Artibonite	179	226	188	160	181	272	4
23097	2014-04-14	Cabaret/Arcahaie	Ouest	179	226	188	160	181	272	4
23173	2014-04-21	Cabaret/Arcahaie	Ouest	179	226	188	160	181	272	4
24159	2014-06-03	Cabaret/Arcahaie	Ouest	179	226	188	160	181	272	4
24541	2014-06-17	Cabaret/Arcahaie	Ouest	179	226	188	160	181	272	4
24738	2014-06-30	Port Margot	Nord	179	226	188	160	181	272	4
24743	2014-06-30	Port Margot	Nord	179	226	188	160	181	272	4
24875	2014-07-09	Cabaret/Arcahaie	Ouest	179	226	188	160	181	272	4
25308	2014-08-12	Saint-Marc	Artibonite	179	226	188	160	181	272	4
25512	2014-08-28	Petite Riviere de l'Artibonite	Artibonite	179	226	188	160	181	272	4
25539	2014-09-01	Mirebalais	Centre	179	226	188	160	181	272	4
25578	2014-09-02	Saint-Marc	Artibonite	179	226	188	160	181	272	4
25646	2014-09-04	L'Estere	Artibonite	179	226	188	160	181	272	4
25981	2014-09-18	Petite Riviere de l'Artibonite	Artibonite	179	226	188	160	181	272	4
25995	2014-09-18	Petite Riviere de l'Artibonite	Artibonite	179	226	188	160	181	272	4
26404	2014-10-09	Cabaret/Arcahaie	Ouest	179	226	188	160	181	272	4
20920	2013-11-12	Terre Neuve	Artibonite	179	226	188	160	181	279	5
21635	2013-12-17	Croix-des-Bouquets/Thomazeau	Ouest	179	226	188	160	181	279	5
21924	2014-01-15	Bainet	Sud-Est	179	226	188	160	181	279	5
lnsp14010570	2014-11-14	Port-au-Prince/Carrefour	Ouest	179	226	188	160	181	279	5
22661	2014-03-11	Gonaives	Artibonite	179	226	188	160	187	272	6
22755	2014-03-18	Gressier/Leogane/Grand-Goave	Ouest	179	226	188	160	187	272	6
23960	2014-05-20	Gonaives	Artibonite	179	226	188	160	187	272	6
23961	2014-05-20	Gonaives	Artibonite	179	226	188	160	187	272	6
23962	2014-05-20	Gonaives	Artibonite	179	226	188	160	187	272	6
23968	2014-05-20	Gonaives	Artibonite	179	226	188	160	187	272	6
24065	2014-05-28	Gonaives	Artibonite	179	226	188	160	187	272	6
24067	2014-05-28	Gonaives	Artibonite	179	226	188	160	187	272	6
24068	2014-05-28	Gonaives	Artibonite	179	226	188	160	187	272	6
24070	2014-05-28	Gonaives	Artibonite	179	226	188	160	187	272	6
24073	2014-05-28	Gonaives	Artibonite	179	226	188	160	187	272	6
24076	2014-05-28	Gonaives	Artibonite	179	226	188	160	187	272	6
24077	2014-05-28	Gonaives	Artibonite	179	226	188	160	187	272	6
24080	2014-05-28	Ennery	Artibonite	179	226	188	160	187	272	6
24081	2014-05-28	Ennery	Artibonite	179	226	188	160	187	272	6
24082	2014-05-28	Gonaives	Artibonite	179	226	188	160	187	272	6
24083	2014-05-28	Ennery	Artibonite	179	226	188	160	187	272	6
24086	2014-05-28	Ennery	Artibonite	179	226	188	160	187	272	6
24329	2014-06-11	Gros Morne	Artibonite	179	226	188	160	187	272	6
24331	2014-06-11	Gonaives	Artibonite	179	226	188	160	187	272	6
24376	2014-06-12	Gonaives	Artibonite	179	226	188	160	187	272	6
24393	2014-06-12	Gonaives	Artibonite	179	226	188	160	187	272	6
24491	2014-06-16	Cap Haitien/Quartier Morin/Plaine du Nord/Limonade	Nord	179	226	188	160	187	272	6
24647	2014-06-24	Gonaives	Artibonite	179	226	188	160	187	272	6
24668a	2014-06-24	Gonaives	Artibonite	179	226	188	160	187	272	6
24767	2014-07-01	Saint-Marc	Artibonite	179	226	188	160	187	272	6
24862	2014-07-09	Cabaret/Arcahaie	Ouest	179	226	188	160	187	272	6
24891	2014-07-10	Marmelade	Artibonite	179	226	188	160	187	272	6
24893	2014-07-10	Saint-Michel	Artibonite	179	226	188	160	187	272	6
24894	2014-07-10	Saint-Michel	Artibonite	179	226	188	160	187	272	6
24895	2014-07-10	Saint-Michel	Artibonite	179	226	188	160	187	272	6
24896	2014-07-10	Saint-Michel	Artibonite	179	226	188	160	187	272	6
24897	2014-07-10	Saint-Michel	Artibonite	179	226	188	160	187	272	6
24898	2014-07-10	Saint-Michel	Artibonite	179	226	188	160	187	272	6
24973	2014-07-14	Hinche	Centre	179	226	188	160	187	272	6
24976	2014-07-14	Maissade	Centre	179	226	188	160	187	272	6
25095	2014-07-22	Trou du Nord	Nord-Est	179	226	188	160	187	272	6
25533	2014-09-01	Mirebalais	Centre	179	226	188	160	187	272	6
25660	2014-09-04	Cap Haitien/Quartier Morin/Plaine du Nord/Limonade	Nord	179	226	188	160	187	272	6
25661	2014-09-04	Cap Haitien/Quartier Morin/Plaine du Nord/Limonade	Nord	179	226	188	160	187	272	6
26106	2014-09-24	Marmelade	Artibonite	179	226	188	160	187	272	6
26107	2014-09-24	Marmelade	Artibonite	179	226	188	160	187	272	6
26119	2014-09-24	Gonaives	Artibonite	179	226	188	160	187	272	6
26122	2014-09-24	Gonaives	Artibonite	179	226	188	160	187	272	6
26159	2014-09-25	Saint-Marc	Artibonite	179	226	188	160	187	272	6
26200	2014-09-29	Cerca La Source	Centre	179	226	188	160	187	272	6
26204	2014-09-29	Cerca La Source	Centre	179	226	188	160	187	272	6
lnsp14010082	2014-11-04	Saint-Marc	Artibonite	179	226	188	160	187	272	6
lnsp14010171	2014-11-06	Maissade	Centre	179	226	188	160	187	272	6
lnsp14010365	2014-11-11	Jeremie	Grand'Anse	179	226	188	160	187	272	6
lnsp14010574	2014-11-17	Les Cayes/Torbeck/Chantal	Sud	179	226	188	160	187	272	6
24078	2014-05-28	Gonaives	Artibonite	179	226	188	160	193	272	7
24079a	2014-05-28	Gonaives	Artibonite	179	226	188	160	193	272	7
24100	2014-05-29	Cap Haitien/Quartier Morin/Plaine du Nord/Limonade	Nord	179	226	188	160	193	272	7
24192	2014-06-03	Gonaives	Artibonite	179	226	188	160	193	272	7
24889	2014-07-10	Gonaives	Artibonite	179	226	188	160	193	272	7
24892	2014-07-10	Marmelade	Artibonite	179	226	188	160	193	272	7
25898	2014-09-15	Delmas/Tabarre/Petion Ville/Kenscoff	Ouest	179	226	188	160	193	272	7
26582	2014-10-20	Hinche	Centre	179	226	188	160	193	272	7
lnsp14010156	2014-11-06	Hinche	Centre	179	226	188	160	193	272	7
lnsp14010600	2014-11-17	Hinche	Centre	179	226	188	160	193	272	7
20922	2013-11-13	Delmas/Tabarre/Petion Ville/Kenscoff	Ouest	179	226	188	160	193	279	8
24668b	2014-06-24	Gonaives	Artibonite	179	226	197	160	187	272	23
20646	2013-11-04	Delmas/Tabarre/Petion Ville/Kenscoff	Ouest	179	232	188	160	181	279	9
20725	2013-11-07	Delmas/Tabarre/Petion Ville/Kenscoff	Ouest	179	232	188	160	181	279	9
20737	2013-11-07	Croix-des-Bouquets/Thomazeau	Ouest	179	232	188	160	181	279	9
20891	2013-11-13	Belle Anse	Sud-Est	179	232	188	160	181	279	9
20900	2013-11-12	Terre Neuve	Artibonite	179	232	188	160	181	279	9
20956	2013-11-19	Delmas/Tabarre/Petion Ville/Kenscoff	Ouest	179	232	188	160	181	279	9
20970	2013-11-15	Mirebalais	Centre	179	232	188	160	181	279	9
21370	2013-12-05	Marigot	Sud-Est	179	232	188	160	181	279	9
21373	2013-12-05	Marigot	Sud-Est	179	232	188	160	181	279	9
21375	2013-12-05	Thiotte	Sud-Est	179	232	188	160	181	279	9
21505	2013-12-11	Delmas/Tabarre/Petion Ville/Kenscoff	Ouest	179	232	188	160	181	279	9
21687	2013-12-20	Port de Paix	Nord-Ouest	179	232	188	160	181	279	9
21693	2013-12-20	Port de Paix	Nord-Ouest	179	232	188	160	181	279	9
21866	2014-01-10	Jacmel	Sud-Est	179	232	188	160	181	279	9
21910	2014-01-15	Miragoane/Petit-Goave	Nippes	179	232	188	160	181	279	9
22256	2014-02-06	Delmas/Tabarre/Petion Ville/Kenscoff	Ouest	179	232	188	160	181	279	9
22627	2014-03-06	Cite Soleil	Ouest	179	232	188	160	181	279	9
22900	2014-03-31	Delmas/Tabarre/Petion Ville/Kenscoff	Ouest	179	232	188	160	181	279	9
23094	2014-04-14	Delmas/Tabarre/Petion Ville/Kenscoff	Ouest	179	232	188	160	181	279	9
23334	2014-04-28	Delmas/Tabarre/Petion Ville/Kenscoff	Ouest	179	232	188	160	181	279	9
23435	2014-05-02	Delmas/Tabarre/Petion Ville/Kenscoff	Ouest	179	232	188	160	181	279	9
24751	2014-06-30	Delmas/Tabarre/Petion Ville/Kenscoff	Ouest	179	232	188	160	181	279	9
25334	2014-08-14	Cite Soleil	Ouest	179	232	188	160	181	279	9
25865	2014-09-12	Cite Soleil	Ouest	179	232	188	160	181	279	9
26064	2014-09-22	Delmas/Tabarre/Petion Ville/Kenscoff	Ouest	179	232	188	160	181	279	9
26206	2014-09-29	Delmas/Tabarre/Petion Ville/Kenscoff	Ouest	179	232	188	160	181	279	9
26361	2014-10-07	Delmas/Tabarre/Petion Ville/Kenscoff	Ouest	179	232	188	160	181	279	9
26680	2014-10-22	Jeremie	Grand'Anse	179	232	188	160	181	279	9
26796	2014-10-29	Delmas/Tabarre/Petion Ville/Kenscoff	Ouest	179	232	188	160	181	279	9
lnsp14010088	2014-11-04	Delmas/Tabarre/Petion Ville/Kenscoff	Ouest	179	232	188	160	181	279	9
lnsp14010095	2014-11-05	Cabaret/Arcahaie	Ouest	179	232	188	160	181	279	9
lnsp14010182	2014-11-06	Croix-des-Bouquets/Thomazeau	Ouest	179	232	188	160	181	279	9
lnsp14010235	2014-11-07	Port-au-Prince/Carrefour	Ouest	179	232	188	160	181	279	9
lnsp14010240	2014-11-07	Port-au-Prince/Carrefour	Ouest	179	232	188	160	181	279	9
lnsp14010563	2014-11-14	Port-au-Prince/Carrefour	Ouest	179	232	188	160	181	279	9
lnsp14010571	2014-11-14	Port-au-Prince/Carrefour	Ouest	179	232	188	160	181	279	9
lnsp14010595	2014-11-17	Mirebalais	Centre	179	232	188	160	181	279	9
lnsp14010615	2014-11-17	Delmas/Tabarre/Petion Ville/Kenscoff	Ouest	179	232	188	160	181	279	9
lnsp14010100	2014-11-05	Cabaret/Arcahaie	Ouest	179	232	188	160	181	279	9
22660	2014-03-11	Gonaives	Artibonite	179	232	188	160	181	286	10
22817	2014-03-21	Gonaives	Artibonite	179	232	188	160	181	286	10
20902	2013-11-11	Gressier/Leogane/Grand-Goave	Ouest	179	232	188	160	187	272	11
20907	2013-11-12	Gressier/Leogane/Grand-Goave	Ouest	179	232	188	160	187	272	11
24075	2014-05-28	Gonaives	Artibonite	179	232	188	160	187	272	11
24664	2014-06-24	Gonaives	Artibonite	179	232	188	160	187	272	11
24791	2014-07-03	Gonaives	Artibonite	179	232	188	160	187	272	11
25753	2014-09-08	Delmas/Tabarre/Petion Ville/Kenscoff	Ouest	179	232	188	160	187	272	11
25922	2014-09-16	Cite Soleil	Ouest	179	232	188	160	187	272	11
26815	2014-10-30	Borgne	Nord	179	232	188	160	187	272	11
23146	2014-04-16	Delmas/Tabarre/Petion Ville/Kenscoff	Ouest	179	232	188	160	187	279	12
23182	2014-04-21	Delmas/Tabarre/Petion Ville/Kenscoff	Ouest	179	232	188	160	187	279	12
21943	2014-01-16	Croix-des-Bouquets/Thomazeau	Ouest	179	232	188	160	193	279	13
24442	2014-06-13	Lascahobas	Centre	179	232	188	160	198	279	14
20757	2013-11-08	Lascahobas	Centre	179	238	188	160	181	272	15
20767	2013-11-08	Gressier/Leogane/Grand-Goave	Ouest	179	238	188	160	181	279	16
22820	2014-03-21	Delmas/Tabarre/Petion Ville/Kenscoff	Ouest	179	238	188	160	181	279	16
21432	2013-12-09	Gonaives	Artibonite	179	243	188	160	181	279	17
23072	2014-04-11	Port de Paix	Nord-Ouest	185	226	188	160	187	272	18
23292	2014-04-25	Les Cayes/Torbeck/Chantal	Sud	185	226	188	160	187	272	18
23288	2014-04-25	Les Cayes/Torbeck/Chantal	Sud	185	226	188	160	187	279	19
24079b	2014-05-28	Gonaives	Artibonite	185	226	188	160	193	272	24
25270	2014-08-08	Cap Haitien/Quartier Morin/Plaine du Nord/Limonade	Nord	185	226	188	160	287	272	20
21604	2013-12-17	Port de Paix	Nord-Ouest	185	232	188	160	181	272	21
21607	2013-12-17	Port de Paix	Nord-Ouest	185	232	188	160	181	272	21
23290	2014-04-25	Les Cayes/Torbeck/Chantal	Sud	185	232	188	160	187	279	22
23294	2014-04-25	Les Cayes/Torbeck/Chantal	Sud	185	232	188	160	187	279	22

## Sheet: Metadata
Indicator	Description	Internet ressources
Daily_rainfall (mm)	Satellite estimates of daily-accumulated rainfall (area-averaged TRMM_3B42_daily v7) extracted from NASA website covering the entire surface of Haiti	http://giovanni.gsfc.nasa.gov/giovanni/
Temperature	Modelized near surface air temperature (mean_GLDAS_CLSM025_D_2_0_Tair_f_tavg) extracted from NASA website covering the entire surface of Haiti	http://giovanni.gsfc.nasa.gov/giovanni/
Commune_name	117 merged communes from 140 initial communes
Long / Lat	weighted mean coordinates calculated using a shapefile of communal administrative boundaries and a raster of the population estimates per ~100 m pixel	http://haitidata.org/layers/ http://www.worldpop.org.uk/
Department	10 administrative departments grouping the 140 communes
Population in 2014	Calculated using 2012 and 2015 population projections of the Haitian Institute of Statistics and Informatics	http://www.ihsi.ht/pdf/projection/DOC_POPTLE18_MENEST2012.pdf http://www.ihsi.ht/pdf/projection/Estimat_PopTotal_18ans_Menag2015.pdf
Cases	Cholera suspected cases
Culture_Pos	Number of cultures positive for Vibrio cholerae O1
Culture_Neg	Number of cultures negative for Vibrio cholerae O1
Genotyped_isolates	Number of genotyped Vibrio cholerae O1 isolates
TOT*	Entire study period
P1*	Period 1
P2*	Period 2
P3*	Period 3
